# Supplementary material for: Artificial Diets Based on Selective Amino Acid Restriction versus Capecitabine in Mice with Metastatic Colon Cancer
Source: Nutrients. 2022 Aug 17;14(16):3378. doi: 10.3390/nu14163378 (PMC9412877; doi:10.3390/nu14163378)
Supplement: Supplementary file 1 [file nutrients-14-03378-s001.zip]

Archive with 1 entries (1 files):
- nutrients-1875187-supplementary.pdf
